# Supplementary material for: Expanding the genomic diversity of human anelloviruses
Source: Virus Evol. 2025 Jan 7;11(1):veaf002. doi: 10.1093/ve/veaf002 (PMC11749082; doi:10.1093/ve/veaf002)
Supplement: veaf002_Supp [file veaf002_supp.zip]

Archive with 5 entries (5 files):
- suppl_data/figS1_r1_fn.pdf
- suppl_data/figS2_r1_fn.pdf
- suppl_data/figS3_r1_fn.pdf
- suppl_data/figS4_r1_fn.pdf
- suppl_data/figS5_r1_fn.pdf
